# Supplementary material for: Analysis of ACE2 Genetic Variability among Populations Highlights a Possible Link with COVID-19-Related Neurological Complications
Source: Genes (Basel). 2020 Jul 3;11(7):741. doi: 10.3390/genes11070741 (PMC7397291; doi:10.3390/genes11070741)
Supplement: Supplementary file 1 [file genes-11-00741-s001.zip › Table S2.xlsx]

## Sheet: Table S1
Target_ID	Target_Gene_Symbol	Variant_ID	SNP_ID	p.value	NES	Tissue	ensembl_gene_stable_id	ensembl_type	consequence_type_tv	ensembl_transcript_stable_id	SYMBOL
ENSG00000130234.10	ACE2	chrX_15581769_T_TTTAA_b38	rs138373349	3.7e-7	0.35	Brain - Caudate (basal ganglia)	ENSG00000130234	protein_coding	intron_variant	ENST00000252519	ACE2
ENSG00000130234.10	ACE2	chrX_15581769_T_TTTAA_b38	rs138373349	5.8e-7	0.40	Brain - Frontal Cortex (BA9)	ENSG00000130234	protein_coding	intron_variant	ENST00000252519	ACE2
ENSG00000130234.10	ACE2	chrX_15581769_T_TTTAA_b38	rs138373349	7.9e-7	0.40	Brain - Cortex	ENSG00000130234	protein_coding	intron_variant	ENST00000252519	ACE2
ENSG00000130234.10	ACE2	chrX_15581769_T_TTTAA_b38	rs138373349	0.0000017	0.40	Brain - Anterior cingulate cortex (BA24)	ENSG00000130234	protein_coding	intron_variant	ENST00000252519	ACE2
ENSG00000130234.10	ACE2	chrX_15581769_T_TTTAA_b38	rs138373349	0.0000039	0.41	Brain - Substantia nigra	ENSG00000130234	protein_coding	intron_variant	ENST00000252519	ACE2
ENSG00000130234.10	ACE2	chrX_15581769_T_TTTAA_b38	rs138373349	0.0000054	0.35	Brain - Nucleus accumbens (basal ganglia)	ENSG00000130234	protein_coding	intron_variant	ENST00000252519	ACE2
ENSG00000130234.10	ACE2	chrX_15581769_T_TTTAA_b38	rs138373349	0.000030	0.31	Brain - Hypothalamus	ENSG00000130234	protein_coding	intron_variant	ENST00000252519	ACE2
ENSG00000130234.10	ACE2	chrX_15586742_G_A_b38	rs1514279	3.1e-7	0.44	Brain - Anterior cingulate cortex (BA24)	ENSG00000130234	protein_coding	intron_variant	ENST00000252519	ACE2
ENSG00000130234.10	ACE2	chrX_15586742_G_A_b38	rs1514279	0.0000011	0.34	Brain - Caudate (basal ganglia)	ENSG00000130234	protein_coding	intron_variant	ENST00000252519	ACE2
ENSG00000130234.10	ACE2	chrX_15586742_G_A_b38	rs1514279	0.0000014	0.38	Brain - Frontal Cortex (BA9)	ENSG00000130234	protein_coding	intron_variant	ENST00000252519	ACE2
ENSG00000130234.10	ACE2	chrX_15586742_G_A_b38	rs1514279	0.0000060	0.37	Brain - Cortex	ENSG00000130234	protein_coding	intron_variant	ENST00000252519	ACE2
ENSG00000130234.10	ACE2	chrX_15586742_G_A_b38	rs1514279	0.0000096	0.39	Brain - Substantia nigra	ENSG00000130234	protein_coding	intron_variant	ENST00000252519	ACE2
ENSG00000130234.10	ACE2	chrX_15586742_G_A_b38	rs1514279	0.0000099	0.33	Brain - Nucleus accumbens (basal ganglia)	ENSG00000130234	protein_coding	intron_variant	ENST00000252519	ACE2
ENSG00000130234.10	ACE2	chrX_15586742_G_A_b38	rs1514279	0.000029	0.30	Brain - Hypothalamus	ENSG00000130234	protein_coding	intron_variant	ENST00000252519	ACE2
ENSG00000130234.10	ACE2	chrX_15599940_T_C_b38	rs1978124	1.5e-15	0.62	Brain - Cortex	ENSG00000130234	protein_coding	intron_variant	ENST00000252519	ACE2
ENSG00000130234.10	ACE2	chrX_15599940_T_C_b38	rs1978124	1.9e-15	0.60	Brain - Nucleus accumbens (basal ganglia)	ENSG00000130234	protein_coding	intron_variant	ENST00000252519	ACE2
ENSG00000130234.10	ACE2	chrX_15599940_T_C_b38	rs1978124	1.2e-14	0.59	Brain - Frontal Cortex (BA9)	ENSG00000130234	protein_coding	intron_variant	ENST00000252519	ACE2
ENSG00000130234.10	ACE2	chrX_15599940_T_C_b38	rs1978124	1.9e-9	0.44	Brain - Caudate (basal ganglia)	ENSG00000130234	protein_coding	intron_variant	ENST00000252519	ACE2
ENSG00000130234.10	ACE2	chrX_15599940_T_C_b38	rs1978124	1.3e-8	0.44	Brain - Cerebellum	ENSG00000130234	protein_coding	intron_variant	ENST00000252519	ACE2
ENSG00000130234.10	ACE2	chrX_15599940_T_C_b38	rs1978124	3.5e-8	0.47	Brain - Putamen (basal ganglia)	ENSG00000130234	protein_coding	intron_variant	ENST00000252519	ACE2
ENSG00000130234.10	ACE2	chrX_15599940_T_C_b38	rs1978124	2.0e-7	0.43	Brain - Anterior cingulate cortex (BA24)	ENSG00000130234	protein_coding	intron_variant	ENST00000252519	ACE2
ENSG00000130234.10	ACE2	chrX_15599940_T_C_b38	rs1978124	0.0000041	0.34	Brain - Hypothalamus	ENSG00000130234	protein_coding	intron_variant	ENST00000252519	ACE2
ENSG00000130234.10	ACE2	chrX_15599940_T_C_b38	rs1978124	0.000019	0.40	Brain - Amygdala	ENSG00000130234	protein_coding	intron_variant	ENST00000252519	ACE2
ENSG00000130234.10	ACE2	chrX_15599940_T_C_b38	rs1978124	0.000091	0.34	Brain - Cerebellar Hemisphere	ENSG00000130234	protein_coding	intron_variant	ENST00000252519	ACE2
ENSG00000130234.10	ACE2	chrX_15596022_G_A_b38	rs2023802	4.9e-7	0.43	Brain - Anterior cingulate cortex (BA24)	ENSG00000130234	protein_coding	intron_variant	ENST00000252519	ACE2
ENSG00000130234.10	ACE2	chrX_15596022_G_A_b38	rs2023802	5.5e-7	0.39	Brain - Frontal Cortex (BA9)	ENSG00000130234	protein_coding	intron_variant	ENST00000252519	ACE2
ENSG00000130234.10	ACE2	chrX_15596022_G_A_b38	rs2023802	8.9e-7	0.34	Brain - Caudate (basal ganglia)	ENSG00000130234	protein_coding	intron_variant	ENST00000252519	ACE2
ENSG00000130234.10	ACE2	chrX_15596022_G_A_b38	rs2023802	0.0000024	0.41	Brain - Substantia nigra	ENSG00000130234	protein_coding	intron_variant	ENST00000252519	ACE2
ENSG00000130234.10	ACE2	chrX_15596022_G_A_b38	rs2023802	0.0000031	0.35	Brain - Nucleus accumbens (basal ganglia)	ENSG00000130234	protein_coding	intron_variant	ENST00000252519	ACE2
ENSG00000130234.10	ACE2	chrX_15596022_G_A_b38	rs2023802	0.0000032	0.37	Brain - Cortex	ENSG00000130234	protein_coding	intron_variant	ENST00000252519	ACE2
ENSG00000130234.10	ACE2	chrX_15596022_G_A_b38	rs2023802	0.000011	0.32	Brain - Hypothalamus	ENSG00000130234	protein_coding	intron_variant	ENST00000252519	ACE2
ENSG00000130234.10	ACE2	chrX_15590376_T_G_b38	rs2048683	2.8e-7	0.44	Brain - Anterior cingulate cortex (BA24)	ENSG00000130234	protein_coding	intron_variant	ENST00000252519	ACE2
ENSG00000130234.10	ACE2	chrX_15590376_T_G_b38	rs2048683	0.0000017	0.38	Brain - Frontal Cortex (BA9)	ENSG00000130234	protein_coding	intron_variant	ENST00000252519	ACE2
ENSG00000130234.10	ACE2	chrX_15590376_T_G_b38	rs2048683	0.0000018	0.33	Brain - Caudate (basal ganglia)	ENSG00000130234	protein_coding	intron_variant	ENST00000252519	ACE2
ENSG00000130234.10	ACE2	chrX_15590376_T_G_b38	rs2048683	0.0000027	0.35	Brain - Nucleus accumbens (basal ganglia)	ENSG00000130234	protein_coding	intron_variant	ENST00000252519	ACE2
ENSG00000130234.10	ACE2	chrX_15590376_T_G_b38	rs2048683	0.0000027	0.38	Brain - Cortex	ENSG00000130234	protein_coding	intron_variant	ENST00000252519	ACE2
ENSG00000130234.10	ACE2	chrX_15590376_T_G_b38	rs2048683	0.0000048	0.40	Brain - Substantia nigra	ENSG00000130234	protein_coding	intron_variant	ENST00000252519	ACE2
ENSG00000130234.10	ACE2	chrX_15590376_T_G_b38	rs2048683	0.000024	0.31	Brain - Hypothalamus	ENSG00000130234	protein_coding	intron_variant	ENST00000252519	ACE2
ENSG00000130234.10	ACE2	chrX_15582092_A_C_b38	rs2048684	9.3e-8	0.38	Brain - Caudate (basal ganglia)	ENSG00000130234	protein_coding	intron_variant	ENST00000252519	ACE2
ENSG00000130234.10	ACE2	chrX_15582092_A_C_b38	rs2048684	3.7e-7	0.43	Brain - Anterior cingulate cortex (BA24)	ENSG00000130234	protein_coding	intron_variant	ENST00000252519	ACE2
ENSG00000130234.10	ACE2	chrX_15582092_A_C_b38	rs2048684	0.0000013	0.40	Brain - Cortex	ENSG00000130234	protein_coding	intron_variant	ENST00000252519	ACE2
ENSG00000130234.10	ACE2	chrX_15582092_A_C_b38	rs2048684	0.0000015	0.38	Brain - Frontal Cortex (BA9)	ENSG00000130234	protein_coding	intron_variant	ENST00000252519	ACE2
ENSG00000130234.10	ACE2	chrX_15582092_A_C_b38	rs2048684	0.000015	0.38	Brain - Substantia nigra	ENSG00000130234	protein_coding	intron_variant	ENST00000252519	ACE2
ENSG00000130234.10	ACE2	chrX_15582092_A_C_b38	rs2048684	0.000016	0.33	Brain - Nucleus accumbens (basal ganglia)	ENSG00000130234	protein_coding	intron_variant	ENST00000252519	ACE2
ENSG00000130234.10	ACE2	chrX_15599938_A_G_b38	rs2106809	0.0000011	0.45	Brain - Nucleus accumbens (basal ganglia)	ENSG00000130234	protein_coding	intron_variant	ENST00000252519	ACE2
ENSG00000130234.10	ACE2	chrX_15599938_A_G_b38	rs2106809	0.0000031	0.41	Brain - Hypothalamus	ENSG00000130234	protein_coding	intron_variant	ENST00000252519	ACE2
ENSG00000130234.10	ACE2	chrX_15599938_A_G_b38	rs2106809	0.0000048	0.48	Brain - Frontal Cortex (BA9)	ENSG00000130234	protein_coding	intron_variant	ENST00000252519	ACE2
ENSG00000130234.10	ACE2	chrX_15599938_A_G_b38	rs2106809	0.000014	0.43	Brain - Cortex	ENSG00000130234	protein_coding	intron_variant	ENST00000252519	ACE2
ENSG00000130234.10	ACE2	chrX_15599938_A_G_b38	rs2106809	0.000024	0.45	Brain - Amygdala	ENSG00000130234	protein_coding	intron_variant	ENST00000252519	ACE2
ENSG00000130234.10	ACE2	chrX_15590263_C_T_b38	rs2158083	2.8e-7	0.44	Brain - Anterior cingulate cortex (BA24)	ENSG00000130234	protein_coding	intron_variant	ENST00000252519	ACE2
ENSG00000130234.10	ACE2	chrX_15590263_C_T_b38	rs2158083	0.0000017	0.38	Brain - Frontal Cortex (BA9)	ENSG00000130234	protein_coding	intron_variant	ENST00000252519	ACE2
ENSG00000130234.10	ACE2	chrX_15590263_C_T_b38	rs2158083	0.0000018	0.33	Brain - Caudate (basal ganglia)	ENSG00000130234	protein_coding	intron_variant	ENST00000252519	ACE2
ENSG00000130234.10	ACE2	chrX_15590263_C_T_b38	rs2158083	0.0000027	0.35	Brain - Nucleus accumbens (basal ganglia)	ENSG00000130234	protein_coding	intron_variant	ENST00000252519	ACE2
ENSG00000130234.10	ACE2	chrX_15590263_C_T_b38	rs2158083	0.0000027	0.38	Brain - Cortex	ENSG00000130234	protein_coding	intron_variant	ENST00000252519	ACE2
ENSG00000130234.10	ACE2	chrX_15590263_C_T_b38	rs2158083	0.0000048	0.40	Brain - Substantia nigra	ENSG00000130234	protein_coding	intron_variant	ENST00000252519	ACE2
ENSG00000130234.10	ACE2	chrX_15590263_C_T_b38	rs2158083	0.000024	0.31	Brain - Hypothalamus	ENSG00000130234	protein_coding	intron_variant	ENST00000252519	ACE2
ENSG00000130234.10	ACE2	chrX_15592225_C_T_b38	rs2285666	5.5e-7	0.44	Brain - Nucleus accumbens (basal ganglia)	ENSG00000130234	protein_coding	splice_region_variant	ENST00000252519	ACE2
ENSG00000130234.10	ACE2	chrX_15592225_C_T_b38	rs2285666	0.000015	0.37	Brain - Hypothalamus	ENSG00000130234	protein_coding	splice_region_variant	ENST00000252519	ACE2
ENSG00000130234.10	ACE2	chrX_15592225_C_T_b38	rs2285666	0.000032	0.41	Brain - Frontal Cortex (BA9)	ENSG00000130234	protein_coding	splice_region_variant	ENST00000252519	ACE2
ENSG00000130234.10	ACE2	chrX_15592225_C_T_b38	rs2285666	0.000037	0.38	Brain - Cortex	ENSG00000130234	protein_coding	splice_region_variant	ENST00000252519	ACE2
ENSG00000130234.10	ACE2	chrX_15592225_C_T_b38	rs2285666	0.000059	0.33	Brain - Caudate (basal ganglia)	ENSG00000130234	protein_coding	splice_region_variant	ENST00000252519	ACE2
ENSG00000130234.10	ACE2	chrX_15583151_G_T_b38	rs2316903	9.3e-8	0.38	Brain - Caudate (basal ganglia)	ENSG00000130234	protein_coding	intron_variant	ENST00000252519	ACE2
ENSG00000130234.10	ACE2	chrX_15583151_G_T_b38	rs2316903	3.7e-7	0.43	Brain - Anterior cingulate cortex (BA24)	ENSG00000130234	protein_coding	intron_variant	ENST00000252519	ACE2
ENSG00000130234.10	ACE2	chrX_15583151_G_T_b38	rs2316903	0.0000013	0.40	Brain - Cortex	ENSG00000130234	protein_coding	intron_variant	ENST00000252519	ACE2
ENSG00000130234.10	ACE2	chrX_15583151_G_T_b38	rs2316903	0.0000015	0.38	Brain - Frontal Cortex (BA9)	ENSG00000130234	protein_coding	intron_variant	ENST00000252519	ACE2
ENSG00000130234.10	ACE2	chrX_15583151_G_T_b38	rs2316903	0.000015	0.38	Brain - Substantia nigra	ENSG00000130234	protein_coding	intron_variant	ENST00000252519	ACE2
ENSG00000130234.10	ACE2	chrX_15583151_G_T_b38	rs2316903	0.000016	0.33	Brain - Nucleus accumbens (basal ganglia)	ENSG00000130234	protein_coding	intron_variant	ENST00000252519	ACE2
ENSG00000130234.10	ACE2	chrX_15582568_C_T_b38	rs2316904	9.3e-8	0.38	Brain - Caudate (basal ganglia)	ENSG00000130234	protein_coding	intron_variant	ENST00000252519	ACE2
ENSG00000130234.10	ACE2	chrX_15582568_C_T_b38	rs2316904	3.7e-7	0.43	Brain - Anterior cingulate cortex (BA24)	ENSG00000130234	protein_coding	intron_variant	ENST00000252519	ACE2
ENSG00000130234.10	ACE2	chrX_15582568_C_T_b38	rs2316904	0.0000013	0.40	Brain - Cortex	ENSG00000130234	protein_coding	intron_variant	ENST00000252519	ACE2
ENSG00000130234.10	ACE2	chrX_15582568_C_T_b38	rs2316904	0.0000015	0.38	Brain - Frontal Cortex (BA9)	ENSG00000130234	protein_coding	intron_variant	ENST00000252519	ACE2
ENSG00000130234.10	ACE2	chrX_15582568_C_T_b38	rs2316904	0.000015	0.38	Brain - Substantia nigra	ENSG00000130234	protein_coding	intron_variant	ENST00000252519	ACE2
ENSG00000130234.10	ACE2	chrX_15582568_C_T_b38	rs2316904	0.000016	0.33	Brain - Nucleus accumbens (basal ganglia)	ENSG00000130234	protein_coding	intron_variant	ENST00000252519	ACE2
ENSG00000130234.10	ACE2	chrX_15597980_C_CA_b38	rs34481900	4.9e-7	0.43	Brain - Anterior cingulate cortex (BA24)	ENSG00000130234	protein_coding	intron_variant	ENST00000252519	ACE2
ENSG00000130234.10	ACE2	chrX_15597980_C_CA_b38	rs34481900	5.5e-7	0.39	Brain - Frontal Cortex (BA9)	ENSG00000130234	protein_coding	intron_variant	ENST00000252519	ACE2
ENSG00000130234.10	ACE2	chrX_15597980_C_CA_b38	rs34481900	8.9e-7	0.34	Brain - Caudate (basal ganglia)	ENSG00000130234	protein_coding	intron_variant	ENST00000252519	ACE2
ENSG00000130234.10	ACE2	chrX_15597980_C_CA_b38	rs34481900	0.0000024	0.41	Brain - Substantia nigra	ENSG00000130234	protein_coding	intron_variant	ENST00000252519	ACE2
ENSG00000130234.10	ACE2	chrX_15597980_C_CA_b38	rs34481900	0.0000031	0.35	Brain - Nucleus accumbens (basal ganglia)	ENSG00000130234	protein_coding	intron_variant	ENST00000252519	ACE2
ENSG00000130234.10	ACE2	chrX_15597980_C_CA_b38	rs34481900	0.0000032	0.37	Brain - Cortex	ENSG00000130234	protein_coding	intron_variant	ENST00000252519	ACE2
ENSG00000130234.10	ACE2	chrX_15597980_C_CA_b38	rs34481900	0.000011	0.32	Brain - Hypothalamus	ENSG00000130234	protein_coding	intron_variant	ENST00000252519	ACE2
ENSG00000130234.10	ACE2	chrX_15599613_G_A_b38	rs4646120	6.1e-13	0.53	Brain - Nucleus accumbens (basal ganglia)	ENSG00000130234	protein_coding	intron_variant	ENST00000252519	ACE2
ENSG00000130234.10	ACE2	chrX_15599613_G_A_b38	rs4646120	1.3e-12	0.53	Brain - Cortex	ENSG00000130234	protein_coding	intron_variant	ENST00000252519	ACE2
ENSG00000130234.10	ACE2	chrX_15599613_G_A_b38	rs4646120	1.6e-12	0.53	Brain - Frontal Cortex (BA9)	ENSG00000130234	protein_coding	intron_variant	ENST00000252519	ACE2
ENSG00000130234.10	ACE2	chrX_15599613_G_A_b38	rs4646120	8.6e-8	0.40	Brain - Cerebellum	ENSG00000130234	protein_coding	intron_variant	ENST00000252519	ACE2
ENSG00000130234.10	ACE2	chrX_15599613_G_A_b38	rs4646120	1.2e-7	0.38	Brain - Caudate (basal ganglia)	ENSG00000130234	protein_coding	intron_variant	ENST00000252519	ACE2
ENSG00000130234.10	ACE2	chrX_15599613_G_A_b38	rs4646120	2.9e-7	0.43	Brain - Anterior cingulate cortex (BA24)	ENSG00000130234	protein_coding	intron_variant	ENST00000252519	ACE2
ENSG00000130234.10	ACE2	chrX_15599613_G_A_b38	rs4646120	0.0000055	0.39	Brain - Substantia nigra	ENSG00000130234	protein_coding	intron_variant	ENST00000252519	ACE2
ENSG00000130234.10	ACE2	chrX_15599613_G_A_b38	rs4646120	0.0000093	0.37	Brain - Putamen (basal ganglia)	ENSG00000130234	protein_coding	intron_variant	ENST00000252519	ACE2
ENSG00000130234.10	ACE2	chrX_15599613_G_A_b38	rs4646120	0.000010	0.31	Brain - Hypothalamus	ENSG00000130234	protein_coding	intron_variant	ENST00000252519	ACE2
ENSG00000130234.10	ACE2	chrX_15598673_T_C_b38	rs4646124	4.9e-7	0.43	Brain - Anterior cingulate cortex (BA24)	ENSG00000130234	protein_coding	intron_variant	ENST00000252519	ACE2
ENSG00000130234.10	ACE2	chrX_15598673_T_C_b38	rs4646124	5.5e-7	0.39	Brain - Frontal Cortex (BA9)	ENSG00000130234	protein_coding	intron_variant	ENST00000252519	ACE2
ENSG00000130234.10	ACE2	chrX_15598673_T_C_b38	rs4646124	8.9e-7	0.34	Brain - Caudate (basal ganglia)	ENSG00000130234	protein_coding	intron_variant	ENST00000252519	ACE2
ENSG00000130234.10	ACE2	chrX_15598673_T_C_b38	rs4646124	0.0000024	0.41	Brain - Substantia nigra	ENSG00000130234	protein_coding	intron_variant	ENST00000252519	ACE2
ENSG00000130234.10	ACE2	chrX_15598673_T_C_b38	rs4646124	0.0000031	0.35	Brain - Nucleus accumbens (basal ganglia)	ENSG00000130234	protein_coding	intron_variant	ENST00000252519	ACE2
ENSG00000130234.10	ACE2	chrX_15598673_T_C_b38	rs4646124	0.0000032	0.37	Brain - Cortex	ENSG00000130234	protein_coding	intron_variant	ENST00000252519	ACE2
ENSG00000130234.10	ACE2	chrX_15598673_T_C_b38	rs4646124	0.000011	0.32	Brain - Hypothalamus	ENSG00000130234	protein_coding	intron_variant	ENST00000252519	ACE2
ENSG00000130234.10	ACE2	chrX_15597330_A_G_b38	rs4646127	4.9e-7	0.43	Brain - Anterior cingulate cortex (BA24)	ENSG00000130234	protein_coding	intron_variant	ENST00000252519	ACE2
ENSG00000130234.10	ACE2	chrX_15597330_A_G_b38	rs4646127	5.5e-7	0.39	Brain - Frontal Cortex (BA9)	ENSG00000130234	protein_coding	intron_variant	ENST00000252519	ACE2
ENSG00000130234.10	ACE2	chrX_15597330_A_G_b38	rs4646127	8.9e-7	0.34	Brain - Caudate (basal ganglia)	ENSG00000130234	protein_coding	intron_variant	ENST00000252519	ACE2
ENSG00000130234.10	ACE2	chrX_15597330_A_G_b38	rs4646127	0.0000024	0.41	Brain - Substantia nigra	ENSG00000130234	protein_coding	intron_variant	ENST00000252519	ACE2
ENSG00000130234.10	ACE2	chrX_15597330_A_G_b38	rs4646127	0.0000031	0.35	Brain - Nucleus accumbens (basal ganglia)	ENSG00000130234	protein_coding	intron_variant	ENST00000252519	ACE2
ENSG00000130234.10	ACE2	chrX_15597330_A_G_b38	rs4646127	0.0000032	0.37	Brain - Cortex	ENSG00000130234	protein_coding	intron_variant	ENST00000252519	ACE2
ENSG00000130234.10	ACE2	chrX_15597330_A_G_b38	rs4646127	0.000011	0.32	Brain - Hypothalamus	ENSG00000130234	protein_coding	intron_variant	ENST00000252519	ACE2
ENSG00000130234.10	ACE2	chrX_15594320_GA_G_b38	rs4646131	4.9e-7	0.43	Brain - Anterior cingulate cortex (BA24)	ENSG00000130234	protein_coding	intron_variant	ENST00000252519	ACE2
ENSG00000130234.10	ACE2	chrX_15594320_GA_G_b38	rs4646131	5.5e-7	0.39	Brain - Frontal Cortex (BA9)	ENSG00000130234	protein_coding	intron_variant	ENST00000252519	ACE2
ENSG00000130234.10	ACE2	chrX_15594320_GA_G_b38	rs4646131	8.9e-7	0.34	Brain - Caudate (basal ganglia)	ENSG00000130234	protein_coding	intron_variant	ENST00000252519	ACE2
ENSG00000130234.10	ACE2	chrX_15594320_GA_G_b38	rs4646131	0.0000024	0.41	Brain - Substantia nigra	ENSG00000130234	protein_coding	intron_variant	ENST00000252519	ACE2
ENSG00000130234.10	ACE2	chrX_15594320_GA_G_b38	rs4646131	0.0000031	0.35	Brain - Nucleus accumbens (basal ganglia)	ENSG00000130234	protein_coding	intron_variant	ENST00000252519	ACE2
ENSG00000130234.10	ACE2	chrX_15594320_GA_G_b38	rs4646131	0.0000032	0.37	Brain - Cortex	ENSG00000130234	protein_coding	intron_variant	ENST00000252519	ACE2
ENSG00000130234.10	ACE2	chrX_15594320_GA_G_b38	rs4646131	0.000011	0.32	Brain - Hypothalamus	ENSG00000130234	protein_coding	intron_variant	ENST00000252519	ACE2
ENSG00000130234.10	ACE2	chrX_15582621_T_A_b38	rs4646147	9.3e-8	0.38	Brain - Caudate (basal ganglia)	ENSG00000130234	protein_coding	intron_variant	ENST00000252519	ACE2
ENSG00000130234.10	ACE2	chrX_15582621_T_A_b38	rs4646147	3.7e-7	0.43	Brain - Anterior cingulate cortex (BA24)	ENSG00000130234	protein_coding	intron_variant	ENST00000252519	ACE2
ENSG00000130234.10	ACE2	chrX_15582621_T_A_b38	rs4646147	0.0000013	0.40	Brain - Cortex	ENSG00000130234	protein_coding	intron_variant	ENST00000252519	ACE2
ENSG00000130234.10	ACE2	chrX_15582621_T_A_b38	rs4646147	0.0000015	0.38	Brain - Frontal Cortex (BA9)	ENSG00000130234	protein_coding	intron_variant	ENST00000252519	ACE2
ENSG00000130234.10	ACE2	chrX_15582621_T_A_b38	rs4646147	0.000015	0.38	Brain - Substantia nigra	ENSG00000130234	protein_coding	intron_variant	ENST00000252519	ACE2
ENSG00000130234.10	ACE2	chrX_15582621_T_A_b38	rs4646147	0.000016	0.33	Brain - Nucleus accumbens (basal ganglia)	ENSG00000130234	protein_coding	intron_variant	ENST00000252519	ACE2
ENSG00000130234.10	ACE2	chrX_15579901_A_G_b38	rs4646152	9.3e-8	0.38	Brain - Caudate (basal ganglia)	ENSG00000130234	protein_coding	intron_variant	ENST00000252519	ACE2
ENSG00000130234.10	ACE2	chrX_15579901_A_G_b38	rs4646152	3.7e-7	0.43	Brain - Anterior cingulate cortex (BA24)	ENSG00000130234	protein_coding	intron_variant	ENST00000252519	ACE2
ENSG00000130234.10	ACE2	chrX_15579901_A_G_b38	rs4646152	0.0000013	0.40	Brain - Cortex	ENSG00000130234	protein_coding	intron_variant	ENST00000252519	ACE2
ENSG00000130234.10	ACE2	chrX_15579901_A_G_b38	rs4646152	0.0000015	0.38	Brain - Frontal Cortex (BA9)	ENSG00000130234	protein_coding	intron_variant	ENST00000252519	ACE2
ENSG00000130234.10	ACE2	chrX_15579901_A_G_b38	rs4646152	0.000015	0.38	Brain - Substantia nigra	ENSG00000130234	protein_coding	intron_variant	ENST00000252519	ACE2
ENSG00000130234.10	ACE2	chrX_15579901_A_G_b38	rs4646152	0.000016	0.33	Brain - Nucleus accumbens (basal ganglia)	ENSG00000130234	protein_coding	intron_variant	ENST00000252519	ACE2
ENSG00000130234.10	ACE2	chrX_15579712_C_T_b38	rs4646153	9.3e-8	0.38	Brain - Caudate (basal ganglia)	ENSG00000130234	protein_coding	intron_variant	ENST00000252519	ACE2
ENSG00000130234.10	ACE2	chrX_15579712_C_T_b38	rs4646153	3.7e-7	0.43	Brain - Anterior cingulate cortex (BA24)	ENSG00000130234	protein_coding	intron_variant	ENST00000252519	ACE2
ENSG00000130234.10	ACE2	chrX_15579712_C_T_b38	rs4646153	0.0000013	0.40	Brain - Cortex	ENSG00000130234	protein_coding	intron_variant	ENST00000252519	ACE2
ENSG00000130234.10	ACE2	chrX_15579712_C_T_b38	rs4646153	0.0000015	0.38	Brain - Frontal Cortex (BA9)	ENSG00000130234	protein_coding	intron_variant	ENST00000252519	ACE2
ENSG00000130234.10	ACE2	chrX_15579712_C_T_b38	rs4646153	0.000015	0.38	Brain - Substantia nigra	ENSG00000130234	protein_coding	intron_variant	ENST00000252519	ACE2
ENSG00000130234.10	ACE2	chrX_15579712_C_T_b38	rs4646153	0.000016	0.33	Brain - Nucleus accumbens (basal ganglia)	ENSG00000130234	protein_coding	intron_variant	ENST00000252519	ACE2
ENSG00000130234.10	ACE2	chrX_15578920_A_T_b38	rs4646156	4.9e-7	0.43	Brain - Anterior cingulate cortex (BA24)	ENSG00000130234	protein_coding	intron_variant	ENST00000252519	ACE2
ENSG00000130234.10	ACE2	chrX_15578920_A_T_b38	rs4646156	5.5e-7	0.39	Brain - Frontal Cortex (BA9)	ENSG00000130234	protein_coding	intron_variant	ENST00000252519	ACE2
ENSG00000130234.10	ACE2	chrX_15578920_A_T_b38	rs4646156	8.9e-7	0.34	Brain - Caudate (basal ganglia)	ENSG00000130234	protein_coding	intron_variant	ENST00000252519	ACE2
ENSG00000130234.10	ACE2	chrX_15578920_A_T_b38	rs4646156	0.0000024	0.41	Brain - Substantia nigra	ENSG00000130234	protein_coding	intron_variant	ENST00000252519	ACE2
ENSG00000130234.10	ACE2	chrX_15578920_A_T_b38	rs4646156	0.0000031	0.35	Brain - Nucleus accumbens (basal ganglia)	ENSG00000130234	protein_coding	intron_variant	ENST00000252519	ACE2
ENSG00000130234.10	ACE2	chrX_15578920_A_T_b38	rs4646156	0.0000032	0.37	Brain - Cortex	ENSG00000130234	protein_coding	intron_variant	ENST00000252519	ACE2
ENSG00000130234.10	ACE2	chrX_15578920_A_T_b38	rs4646156	0.000011	0.32	Brain - Hypothalamus	ENSG00000130234	protein_coding	intron_variant	ENST00000252519	ACE2
ENSG00000130234.10	ACE2	chrX_15590829_C_T_b38	rs757066	6.4e-8	0.39	Brain - Caudate (basal ganglia)	ENSG00000130234	protein_coding	intron_variant	ENST00000252519	ACE2
ENSG00000130234.10	ACE2	chrX_15590829_C_T_b38	rs757066	1.0e-7	0.44	Brain - Cortex	ENSG00000130234	protein_coding	intron_variant	ENST00000252519	ACE2
ENSG00000130234.10	ACE2	chrX_15590829_C_T_b38	rs757066	2.8e-7	0.44	Brain - Anterior cingulate cortex (BA24)	ENSG00000130234	protein_coding	intron_variant	ENST00000252519	ACE2
ENSG00000130234.10	ACE2	chrX_15590829_C_T_b38	rs757066	9.5e-7	0.39	Brain - Frontal Cortex (BA9)	ENSG00000130234	protein_coding	intron_variant	ENST00000252519	ACE2
ENSG00000130234.10	ACE2	chrX_15590829_C_T_b38	rs757066	0.0000012	0.37	Brain - Nucleus accumbens (basal ganglia)	ENSG00000130234	protein_coding	intron_variant	ENST00000252519	ACE2
ENSG00000130234.10	ACE2	chrX_15590829_C_T_b38	rs757066	0.0000027	0.42	Brain - Substantia nigra	ENSG00000130234	protein_coding	intron_variant	ENST00000252519	ACE2
ENSG00000130234.10	ACE2	chrX_15590829_C_T_b38	rs757066	0.000064	0.30	Brain - Hypothalamus	ENSG00000130234	protein_coding	intron_variant	ENST00000252519	ACE2
ENSG00000130234.10	ACE2	chrX_15589527_T_C_b38	rs971249	2.8e-7	0.44	Brain - Anterior cingulate cortex (BA24)	ENSG00000130234	protein_coding	intron_variant	ENST00000252519	ACE2
ENSG00000130234.10	ACE2	chrX_15589527_T_C_b38	rs971249	0.0000017	0.38	Brain - Frontal Cortex (BA9)	ENSG00000130234	protein_coding	intron_variant	ENST00000252519	ACE2
ENSG00000130234.10	ACE2	chrX_15589527_T_C_b38	rs971249	0.0000018	0.33	Brain - Caudate (basal ganglia)	ENSG00000130234	protein_coding	intron_variant	ENST00000252519	ACE2
ENSG00000130234.10	ACE2	chrX_15589527_T_C_b38	rs971249	0.0000027	0.35	Brain - Nucleus accumbens (basal ganglia)	ENSG00000130234	protein_coding	intron_variant	ENST00000252519	ACE2
ENSG00000130234.10	ACE2	chrX_15589527_T_C_b38	rs971249	0.0000027	0.38	Brain - Cortex	ENSG00000130234	protein_coding	intron_variant	ENST00000252519	ACE2
ENSG00000130234.10	ACE2	chrX_15589527_T_C_b38	rs971249	0.0000048	0.40	Brain - Substantia nigra	ENSG00000130234	protein_coding	intron_variant	ENST00000252519	ACE2
ENSG00000130234.10	ACE2	chrX_15589527_T_C_b38	rs971249	0.000024	0.31	Brain - Hypothalamus	ENSG00000130234	protein_coding	intron_variant	ENST00000252519	ACE2
ENSG00000130234.10	ACE2	chrX_15584941_G_C_b38	rs4646142	5.5e-7	0.44	Brain - Nucleus accumbens (basal ganglia)	ENSG00000130234	protein_coding	intron_variant	ENST00000252519	ACE2
ENSG00000130234.10	ACE2	chrX_15584941_G_C_b38	rs4646142	0.000013	0.42	Brain - Frontal Cortex (BA9)	ENSG00000130234	protein_coding	intron_variant	ENST00000252519	ACE2
ENSG00000130234.10	ACE2	chrX_15584941_G_C_b38	rs4646142	0.000016	0.37	Brain - Hypothalamus	ENSG00000130234	protein_coding	intron_variant	ENST00000252519	ACE2
ENSG00000130234.10	ACE2	chrX_15584941_G_C_b38	rs4646142	0.000037	0.38	Brain - Cortex	ENSG00000130234	protein_coding	intron_variant	ENST00000252519	ACE2
ENSG00000130234.10	ACE2	chrX_15570148_C_G_b38	rs4646174	0.0000037	0.41	Brain - Substantia nigra	ENSG00000130234	protein_coding	intron_variant	ENST00000252519	ACE2
ENSG00000130234.10	ACE2	chrX_15570148_C_G_b38	rs4646174	0.0000084	0.31	Brain - Caudate (basal ganglia)	ENSG00000130234	protein_coding	intron_variant	ENST00000252519	ACE2
ENSG00000130234.10	ACE2	chrX_15570148_C_G_b38	rs4646174	0.000070	0.29	Brain - Nucleus accumbens (basal ganglia)	ENSG00000130234	protein_coding	intron_variant	ENST00000252519	ACE2
ENSG00000130234.10	ACE2	chrX_15565781_C_G_b38	rs714205	0.0000081	0.42	Brain - Nucleus accumbens (basal ganglia)	ENSG00000130234	protein_coding	intron_variant	ENST00000252519	ACE2
ENSG00000130234.10	ACE2	chrX_15565781_C_G_b38	rs714205	0.000090	0.34	Brain - Caudate (basal ganglia)	ENSG00000130234	protein_coding	intron_variant	ENST00000252519	ACE2
ENSG00000130234.10	ACE2	chrX_15572684_C_G_b38	rs879922	0.000011	0.30	Brain - Caudate (basal ganglia)	ENSG00000130234	protein_coding	intron_variant	ENST00000252519	ACE2
ENSG00000130234.10	ACE2	chrX_15572684_C_G_b38	rs879922	0.000018	0.37	Brain - Substantia nigra	ENSG00000130234	protein_coding	intron_variant	ENST00000252519	ACE2
ENSG00000130234.10	ACE2	chrX_15568841_C_T_b38	rs4240157	0.000017	0.30	Brain - Caudate (basal ganglia)	ENSG00000130234	protein_coding	intron_variant	ENST00000252519	ACE2
ENSG00000130234.10	ACE2	chrX_15568841_C_T_b38	rs4240157	0.000018	0.37	Brain - Substantia nigra	ENSG00000130234	protein_coding	intron_variant	ENST00000252519	ACE2
ENSG00000130234.10	ACE2	chrX_15568325_A_G_b38	rs1514280	0.0000062	0.33	Brain - Caudate (basal ganglia)	ENSG00000130234	protein_coding	intron_variant	ENST00000252519	ACE2
ENSG00000130234.10	ACE2	chrX_15568325_A_G_b38	rs1514280	0.0000066	0.40	Brain - Substantia nigra	ENSG00000130234	protein_coding	intron_variant	ENST00000252519	ACE2
ENSG00000130234.10	ACE2	chrX_15564843_G_A_b38	rs233575	0.0000031	0.35	Brain - Caudate (basal ganglia)	ENSG00000130234	protein_coding	intron_variant	ENST00000252519	ACE2
